# Supplementary material for: New music combination promotes neuroimmune homeostasis and stress relief
Source: Front Hum Neurosci. 2026 Feb 17;20:1730014. doi: 10.3389/fnhum.2026.1730014 (PMC12953499; doi:10.3389/fnhum.2026.1730014)
Supplement: Supplementary Table 1 — HRV Data. [file Data_Sheet_1.xlsx]

## Sheet: Sheet1
	con										music
	1			2			3				1			2			3
RMMSD	Before rest	Rest		Before rest	Rest		Before rest	Rest			Before music	Music		Before music	Music		Before music	Music
1	35.61	54.82		55.36	72.19		39.31	23.8		1	47.05	46.99		41.88	41.78		29.73	34.93
2	42.16	44.15		57.44	55.13		33.97	33.75		2	65.18	79.725		53.12	56.04		102.93	106.73
3	58.21	69.55		77.83	81.19		71.45	72.66		3	65.74	66.67		32.18	42.74		28.94	40.42
4	59.63	55.14		68.88	70.79		71.82	53.79		4	28.01	33.72			31.87		15.82	23.235
5	52.48	45.45		85.15	113.3		59.89	43.28		5	13.58	18.935		30.68	28.365		53.23	55.39
6	40.56	31.75		35.08	37.58		27.73	25.87		6	11.32	11.355		16.7	19.595		17.69	23.42
7	127.8	118.8		43.85	43.87		77.71	88.13		7	30.88	31.68		34.91	27.74		27.86	29.345
8	37.29	39.26		31.17	30.43		25.33	19.86		8	44.65	37.8		36.81	36.79		32.01	33.08
9	18.04	38.15		10.36	13.37		10.45	11.78		9	49.89	39.23		52.27	84.435		83.67	72.125
10	23.54	28.53		24.22	22.9		17.57	18.44		10	27.97	28.19		29.64	23.17		110.89	124.455
11	75.74			45.5	43.2		47.89	45.66		11	62.73	74.61		77.13	127.56		28.51	40.43
12	53.49	55.55		57.47	55.43		37.59	39.94		12	33.77	33.215		28.64	27.32		46.92	59.98
13	23.3	28.57		23.18	21.39		22.18	36.09		13	25.88	24.34		108.96	160.7		52.76	52.76
14	24.42	23.27		22.55	21.42		35.97	46.08		14	54.67	51.465		71.71	73.925		16.19	24.75
15	31.97	36.81		24.74	16.69		19.29	25.64		15	27.77	28.4		28.79	37.005		9.02
16	53.56	51.88		44.13	53.92		51.83	79.33		16	50.1	42.04		33.21	34.165			63.415
17	30.28	33.87		22.75	28.03		24.27	25.4		17	36.29	44.34		46.86	45.36		32.57	47.62
18	26.36	23.89		21.5	22.51		27.29	25.76		18	36.77	43.66		16.17	16.89		54.71	56.27
19	61.62	51.59		90.99	98.33		48.32	60.73		19	27.46	50.465		6.82	18.79
20	62.02	52.18		81.99	73.66		50.16	68.5		20	11.43	12.155		16.78	15.98
21	82.25			91.33	74.17		23.71	21.9		21	13.94	16.78		27.29
22	57.88	62.45		47.63	57.61		54.01	52.66		22	38.08			26.33	23.02
23	60.88	67.36		58.48	75.01					23	34.42	32.415		24.21	33.505
24	47.78	48.8		50.85	45.1					24	31.67	51.11		58.66	68.805
										25	22.33	22.51		37.78	50.13
										26	45.86	55.21		80.01	81.155
										27	37.31	53.16
										28	68.56	75.17
PNN20	Before rest	Rest		Before rest	Rest		Before rest	Rest			Before music	Music		Before music	Music		Before music	Music
1	0.51	0.72		0.74	0.81		0.51	0.31		1	0.59	0.625		0.54	0.6		0.42	0.55
2	0.65	0.61		0.64	0.61		0.44	0.53		2	0.64	0.795		0.6	0.67		0.83	0.82
3	0.76	0.83		0.84	0.8		0.75	0.75		3	0.66	0.665		0.45	0.515		0.34	0.565
4	0.7	0.75		0.78	0.78		0.63	0.6		4	0.41	0.475			0.495		0.11	0.135
5	0.7	0.69		0.71	0.83		0.78	0.63		5	0.08	0.215		0.25	0.32		0.51	0.62
6	0.53	0.56		0.44	0.48		0.35	0.36		6	0.03	0.045		0.18	0.255		0.2	0.33
7	0.85	0.8		0.62	0.64		0.78	0.75		7	0.44	0.48		0.51	0.415		0.4	0.46
8	0.44	0.52		0.42	0.48		0.36	0.24		8	0.64	0.55		0.56	0.615		0.53	0.575
9		0.49		0.03	0.02		0.02	0.04		9	0.72	0.525		0.63	0.8		0.68	0.765
10	0.35	0.46		0.33	0.28		0.14	0.16		10	0.48	0.5		0.43	0.42		0.8	0.805
11	0.72	0.84		0.65	0.64		0.7	0.66		11				0.83	1		0.47	0.65
12	0.65	0.69		0.7	0.68		0.48	0.46		12	0.48	0.5		0.41	0.385		0.59	0.69
13	0.31	0.43		0.36	0.29		0.27	0.37		13	0.36	0.35		0.67	0.845		0.7	0.7
14	0.37	0.32		0.33	0.32		0.58	0.53		14	0.53	0.51		0.74	0.815		0.14	0.11
15	0.34	0.47		0.22	0.14		0.25	0.28		15	0.43	0.37		0.49	0.57		0.01
16	0.6	0.69		0.65	0.66		0.66	0.78		16	0.57	0.635		0.45	0.515			0.73
17	0.43	0.47		0.35	0.46		0.38	0.38		17	0.53	0.665		0.66	0.635		0.57	0.47
18	0.36	0.32		0.27	0.32		0.42	0.39		18	0.51	0.59		0.16	0.12		0.7	0.72
19	0.64	0.62		0.85	0.83		0.57	0.74		19	0.36	0.67		0	0.21
20	0.72	0.66		0.73	0.75		0.64	0.71		20	0.04	0.035		0.12	0.1
21	0.74	0.86		0.79	0.66		0.27	0.23		21	0.08	0.12		0.43
22	0.62	0.62		0.7	0.75		0.64	0.66		22	0.53	0.36		0.38	0.33
23	0.69	0.7		0.69	0.78					23	0.48	0.445		0.35	0.535
24	0.52	0.68		0.69	0.61					24	0.47	0.725		0.75	0.82
										25	0.29	0.325		0.48	0.615
										26	0.58	0.745		0.75	0.775
										27	0.5	0.68
										28	0.66	0.78
PNN50	Before rest	Rest		Before rest	Rest		Before rest	Rest			Before music	Music		Before music	Music		Before music	Music
1	0.13	0.36		0.38	0.57		0.1	0.03		1	0.16	0.26		0.2	0.225		0.09	0.135
2	0.2	0.23		0.34	0.35		0.13	0.12		2	0.32	0.545		0.3	0.325
3	0.4	0.53		0.58	0.58		0.51	0.49		3	0.34	0.365		0.1	0.155		0.05	0.165
4	0.31	0.35		0.52	0.45		0.32	0.27		4	0.05	0.08			0.085		0.01	0.01
5	0.31	0.3		0.44	0.64		0.43	0.22		5	0.01	0.015		0.03	0.06		0.26	0.275
6	0.18	0.07		0.08	0.12		0.06	0.04		6	0			0	0.01		0.01	0.025
7	0.67	0.6		0.24	0.28		0.56	0.56		7	0.1	0.065		0.1	0.045		0.06	0.055
8	0.16	0.17		0.07	0.08		0.04	0		8	0.24	0.155		0.15	0.14		0.08	0.08
9	0.01	0.04		0	0.01		0	0		9	0.33	0.175		0.35	0.595		0.45	0.535
10	0.01	0.06		0.03	0.01		0.01	0.03		10	0.04	0.04		0.04			0.49	0.57
11	0.42	0.66		0.2	0.22		0.26	0.24		11	0.44	0.52		0.57			0.06	0.21
12	0.29	0.27		0.32	0.3		0.15	0.11		12	0.1	0.1		0.06	0.055		0.22	0.36
13	0.02	0.05		0.01	0.01		0.02	0.03		13	0.04	0.03		0.51	0.665		0.38	0.38
14	0.03	0.03		0.02	0		0.13	0.14		14	0.17	0.155		0.44	0.54		0.01	0.01
15	0.07	0.13		0.01	0.01		0.01	0.05		15	0.05	0.055		0.05	0.135		0
16	0.24	0.33		0.22	0.27		0.29	0.54		16	0.22	0.25		0.12	0.125			0.36
17	0.04	0.09		0.01	0.04		0.03	0.04		17	0.16	0.275		0.27	0.25		0.07	0.08
18	0.05	0.03		0.02	0.01		0.06	0.03		18	0.14	0.21		0	0.01		0.41	0.42
19	0.33	0.32		0.63	0.63		0.24	0.41		19	0.05	0.31		0	0.015
20	0.4	0.32		0.5	0.49		0.3	0.38		20	0	0		0.01	0.01
21	0.4	0.67		0.55	0.38		0.04	0.02		21	0.01	0.01		0.05
22	0.32	0.34		0.31	0.37		0.25	0.27		22	0.16	0.05		0.04	0.02
23	0.34	0.39		0.31	0.5					23	0.1	0.095		0.03	0.095
24	0.18	0.32		0.33	0.23					24	0.09	0.395		0.39	0.48
										25	0.02	0.02		0.07	0.245
										26	0.23	0.39		0.46	0.51
										27	0.14	0.325
										28	0.38	0.5
LF/NU	Before rest	Rest		Before rest	Rest		Before rest	Rest			Before music	Music		Before music	Music		Before music	Music
1	66.68	52.81		58.46	46.08		77.56	75.83		1	58.96	55.66		61.58	47.82		71.33	50.925
2	44.95	35.77		29.99	45.79		58.06	49.48		2	50.75	26		82.46	68.435		60.11	34.105
3	48.49	30.84		38.05	18.01		60.64	45.45		3	63.47	62.58		58.52	57.115		57.56	44.28
4	55.24	71.2		44.21	36.01		36.47	60.81		4	76.38	63.915			49.285		88.69	74.305
5	75.3	57.57		62.36	42.46		34.31	87.48		5	81.34	82.5		60.28	68.49		61.99	41.465
6		55.08		67.87	72.59		75.09	86.46		6	46.69	66.865		51.58	50.54		78.34	57.51
7	47.6	41.64		52.9			48.58	28.65		7	50.58	57.66		58.52	50.94		42.51	57.555
8	74.36	79.89		72.51	77.77		75.45	85.8		8	66.96	64.515		79.08	76		79.04	63.025
9	92.46	76.19		91.45	92.67		93.93	92.83		9	55.11	65.22		25.79	22.87		60.43	63.96
10	53.88	47.36		81.13	74.91		76.77	87.61		10	79.24	63.105		80.9	63.45		38.43	25.47
11	41.22	29.18		85.08	76.35		75.65	71.61		11	43.47	62.72		35.89			48.99	32.09
12	46.31	35.25		52.8	55.11		80.45	69.18		12	75.86	70.95		81.68	75.965		62.89	64.37
13	80.15	86.83		72.18	86.26		82.02	70.26		13	61	76.67		59.41	28.45		46.53	46.53
14	63.35	81.36		57.74	41.36		43.02	46.32		14	55.42	47.42		59.72	38.18		68.43	68.98
15	85.54	74.47		82.09	91.04		77	93.69		15	57.05	61.675		38.86	33.78		93.56
16	84.43			72.05	39.06		81.86	49.5		16	66.85	35.58		56.61	46.63			30.315
17	69.69	84.03		74.6	43.62		77.17	86.43		17	57.55	39.96		61.67	55.875		52.85	59.5
18	83.12	67.97		75.53	81.91		64.99	73.61		18	68.48	61.745		68.7	64.405		42.53	36.29
19	72.09	74.93		35.83	74.51		47.51	28.98		19	66.6	46.655		74.49	84.375
20	64.47	77.04		64.11	62.06		80.73	55.41		20	76.29	57.155		89.22	85.1
21	33.76	22.37		50.99	45.97		75.6	66.74		21	87.43	91.61		73.61
22	47.34	62.11		70.47	79.36		65.98	76.16		22	59.82	57.52		46.58	65.91
23	53.31	59.8		55.46	59.33					23	69.82	74.49		85.11	50.8
24	70.1	43.26		83.99	76.77					24	86.24	29.475		61.17	41.16
										25	79.56	82.18		61.64	76.815
										26	71.68	46.71		35.06	39.22
										27	77.47	66.735
										28	65.3	30.06
HF/NU	Before rest	Rest		Before rest	Rest		Before rest	Rest			Before music	Music		Before music	Music		Before music	Music
1	33.32	47.19		41.54	53.92		22.44	24.17		1	41.04	44.34		38.42	52.18		28.67	49.075
2	55.05	64.23		70.01	54.21		41.94	50.52		2	49.25	74		17.54	31.565		39.89	65.895
3	51.51	69.16		61.95	81.99		39.36	54.55		3	36.53	37.42		41.48	42.885		42.44	55.72
4	44.76	28.8		55.79	63.99		63.53	39.19		4	23.62	36.085			50.715		11.31	25.695
5	24.7	42.43		37.64	57.54		65.69	12.52		5	18.66	17.5		39.72	31.51		38.01	58.535
6	17.25	44.92		32.13	27.41		24.91	13.54		6		33.135		48.42	49.46		21.66	42.49
7	52.4	58.36		47.1			51.42	71.35		7	49.42	42.34		41.48	49.06		57.49	42.445
8	25.64	20.11		27.49	22.23		24.55	14.2		8	33.04	35.485		20.92	24		20.96	36.975
9		23.81		8.55	7.33		6.07	7.17		9	44.89	34.78		74.21	77.13		39.57	36.04
10	46.12	52.64		18.87	25.09		23.23	12.39		10	20.76	36.895		19.1	36.55		61.57	74.53
11	58.78	70.82		14.92	23.65		24.35	28.39		11	56.53	37.28		64.11			51.01	67.91
12	53.69	64.75		47.2	44.89		19.55	30.82		12	24.14	29.05		18.32	24.035		37.11	35.63
13	19.85	13.17		27.82	13.74		17.98	29.74		13	39	23.33		40.59	71.55		53.47	53.47
14	36.65	18.64		42.26	58.64		56.98	53.68		14	44.58	52.58		40.28	61.82		31.57	31.02
15	14.46	25.53		17.91	8.96		23	6.31		15	42.95	38.325		61.14	66.22		6.44
16	15.57	18.65		27.95	60.94		18.14	50.5		16	33.15	64.42		43.39	53.37			69.685
17	30.31	15.97		25.4	56.38		22.83	13.57		17	42.45	60.04		38.33	44.125		47.15	40.5
18	16.88	32.03		24.47	18.09		35.01	26.39		18	31.52	38.255		31.3	35.595		57.47	63.71
19	27.91	25.07		64.17	25.49		52.49	71.02		19	33.4	53.345		25.51	15.625
20	35.53	22.96		35.89	37.94		19.27	44.59		20	23.71	42.845		10.78	14.9
21	66.24	77.63		49.01	54.03		24.4	33.26		21	12.57	8.39		26.39
22	52.66	37.89		29.53	20.64		34.02	23.84		22	40.18	42.48		53.42	34.09
23	46.69	40.2		44.54	40.67					23	30.18	25.51		14.89	49.2
24	29.9	56.74		16.01	23.23					24	13.76	70.525		38.83	58.84
										25	20.44	17.82		38.36	23.185
										26	28.32	53.29		64.94	60.78
										27	22.53	33.265
										28	34.7	69.94
SD1	Before rest	Rest		Before rest	Rest		Before rest	Rest			Before music	Music		Before music	Music		Before music	Music
1	25.18	38.76		39.15	51.04		27.8	16.83		1	33.27	33.225		29.61	29.54		21.02	24.7
2	29.81	31.22		40.62	38.99		24.02	23.86		2	46.09	56.37		37.56	39.625		72.78	75.465
3	41.16	49.17		55.03	57.41		50.52	51.38		3	46.48	47.14		22.75	30.22		20.42	28.585
4	42.14	38.98		48.71	50.06		50.78	38.03		4	19.8	23.84			22.535		11.19	16.435
5	37.11	32.14		60.2	80.09		42.35	30.61		5	9.6	13.385		21.68	20.055		37.64	39.165
6	28.68	22.45		24.81	26.57		19.61	18.29		6	8	8.03		11.81	13.855		12.51	16.565
7	90.33	83.96		31	31.02		54.95	62.32		7	21.84	22.4		24.68	19.615		19.7	20.75
8	26.36	27.74		22.04	21.51		17.91	14.04		8	31.57			26.02	26.01		22.63	23.39
9	12.75	26.98		7.33	9.45		7.39	8.33		9	35.22	27.735		36.92	56.17		59.13	51.005
10	16.64	20.17		17.13	16.19		12.42	13.04		10	19.77	19.935		20.96	16.38		78.32	87.99
11	53.54			32.17	30.54		33.87	32.29		11	44.35	52.76		54.48	81.66		20.16	28.58
12	37.82	39.28		40.61	39.19		26.58	28.2		12	23.88	23.485		20.25	19.315		33.17	42.41
13	16.48	20.2		16.39	15.13		15.68	25.52		13	18.3	17.21		77.05	113.63		37.3	37.3
14	17.27	16.45		15.94	15.15		25.44	32.58		14	38.65	36.39		50.71	52.27		11.44	17.5
15	22.6	26.03		17.49	11.8		13.64	18.13		15	19.64	20.085		20.36	26.16		6.38
16	37.87	36.69		31.21	38.13		36.65	56.1		16	35.42			23.49	24.16			44.84
17	21.4	23.95		16.09	19.82		17.16	17.96		17	25.66	31.35		33.13	32.075		23.03	33.67
18	18.64	16.89		15.2	15.92		19.3	18.21		18	25.99	30.875		11.43	11.94		38.68	39.79
19	43.56	36.48		64.34	69.52		34.16	42.94		19	19.42	35.68		4.82	13.285
20	43.84	36.9		57.98	52.08		35.46	48.44		20	8.08	8.59		11.87	11.3
21	58.14			64.58	52.45		16.76	15.49		21	9.85	11.865		19.3
22	40.93	44.16		33.68	40.74		38.19	37.24		22	26.92	19.53		18.62	16.28
23	43.04	47.63		41.35	53.04					23	24.34	22.92		17.12	23.69
24	33.79	34.51		35.95	31.89					24	22.39	36.14		41.48	48.65
										25	15.79	15.915		26.71	35.445
										26	32.43	39.04		56.57	57.385
										27	26.38	37.59
										28	48.47	53.15
